# Supplementary material for: Photocatalytic Degradation of Tobacco Tar Using CsPbBr3 Quantum Dots Modified Bi2WO6 Composite Photocatalyst
Source: Nanomaterials (Basel). 2021 Sep 17;11(9):2422. doi: 10.3390/nano11092422 (PMC8472219; doi:10.3390/nano11092422)
Supplement: Supplementary file 1 [file nanomaterials-11-02422-s001.zip]

Archive with 1 entries (1 files):
- nanomaterials-1327522-supplementary.pdf
